# Supplementary material for: Tumoral expression of drug and xenobiotic metabolizing enzymes in breast cancer patients of different ethnicities with implications to personalized medicine
Source: Sci Rep. 2017 Jul 6;7:4747. doi: 10.1038/s41598-017-04250-2 (PMC5500564; doi:10.1038/s41598-017-04250-2)
Supplement: Supplementary file 2 — DXME gene expression summary [file 41598_2017_4250_MOESM2_ESM.txt]

	FMO1	FMO2	FMO3	FMO4	FMO5	MAOA	MAOB	AOX1	GSTO2	GSTA5	HPGDS	GSTA1	GSTA2	GSTA3	GSTA4	GSTM1	GSTM2	GSTM3	GSTM4	GSTM5	GSTP1	GSTT1	GSTT2	GSTK1	MGST1	MGST2	MGST3	GSTO1	EPHX1	ADH1A	ADH1B	ADH1C	ADH4	ADH5	ADH6	ADH7	ALDH3A1	ALDH1A3	ALDH3B1	ALDH3B2	UGT2B11	UGT2A1	UGT2B28	UGT1A10	UGT1A8	UGT1A7	UGT1A6	UGT1A5	UGT1A9
Normal	1.51e+01	2.08e+02	6.05e+00	9.46e+00	2.48e+01	2.62e+02	1.98e+02	6.07e+01	1.42e+01	8.06e-03	5.54e+00	8.23e+00	1.20e-01	4.77e-02	2.60e+01	5.87e+01	8.17e+01	1.13e+02	3.28e+01	6.97e+01	2.17e+02	3.85e+01	2.04e+01	1.33e+02	3.82e+02	3.86e+01	1.10e+02	5.25e+01	2.41e+02	1.52e+01	1.65e+03	1.73e+01	1.74e+00	1.94e+02	1.25e-01	5.06e-01	5.64e+00	1.20e+02	1.11e+01	1.08e+02	5.38e+01	6.14e-03	2.96e+01	5.12e-02	2.48e-02	4.43e-01	6.58e-01	0.00e+00	5.56e-02
AllTumor	8.39e+00	2.20e+01	7.87e+00	6.27e+00	1.94e+01	2.78e+01	1.18e+02	1.27e+01	1.80e+01	1.78e-02	2.80e+00	5.87e+00	4.77e-01	5.08e-01	2.17e+01	4.59e+01	5.10e+01	1.47e+02	3.05e+01	7.72e+00	1.83e+02	3.10e+01	9.60e+00	1.24e+02	1.82e+02	3.67e+01	1.05e+02	6.68e+01	1.79e+02	4.63e-01	5.27e+01	1.61e+00	8.45e-02	1.04e+02	6.11e-02	3.49e-01	3.43e+00	3.40e+01	1.53e+01	1.40e+02	4.45e+01	1.86e-01	5.18e+00	2.12e-01	4.11e-02	7.08e-01	3.30e+00	1.93e-03	2.73e-01
White	8.40e+00	2.40e+01	7.17e+00	6.02e+00	2.04e+01	2.93e+01	1.22e+02	1.28e+01	1.78e+01	1.58e-02	2.94e+00	5.54e+00	3.10e-01	5.54e-01	2.16e+01	4.33e+01	4.81e+01	1.43e+02	2.99e+01	4.71e+00	1.71e+02	3.26e+01	7.87e+00	1.22e+02	1.86e+02	3.67e+01	1.02e+02	6.49e+01	1.77e+02	5.30e-01	6.15e+01	1.70e+00	8.92e-02	1.06e+02	6.69e-02	4.75e-01	4.52e+00	3.62e+01	1.51e+01	1.37e+02	4.79e+01	4.26e-02	4.46e+00	2.59e-01	3.58e-02	9.85e-01	4.10e+00	2.53e-03	3.50e-01
African	6.88e+00	2.38e+01	9.24e+00	7.71e+00	1.31e+01	1.89e+01	1.12e+02	8.76e+00	1.84e+01	2.27e-02	2.27e+00	9.13e+00	3.38e-01	4.15e-01	2.27e+01	6.41e+01	7.15e+01	1.35e+02	3.57e+01	2.76e+01	2.63e+02	3.04e+01	2.09e+01	1.44e+02	1.73e+02	3.74e+01	1.28e+02	7.69e+01	1.73e+02	2.26e-01	2.98e+01	2.05e+00	8.37e-02	1.00e+02	5.42e-02	1.65e-01	2.09e+00	3.60e+01	1.50e+01	1.35e+02	2.72e+01	1.12e+00	1.01e+01	6.20e-02	9.97e-02	1.33e-01	3.02e+00	6.64e-04	1.86e-01
Asian	1.12e+01	9.46e+00	5.29e+00	7.34e+00	1.24e+01	2.47e+01	7.65e+01	2.89e+01	1.81e+01	4.61e-02	2.76e+00	1.09e+01	2.86e+00	3.23e-01	2.20e+01	2.44e+01	2.94e+01	1.63e+02	2.61e+01	1.51e+00	1.82e+02	1.75e+01	6.77e+00	1.23e+02	1.94e+02	3.85e+01	9.10e+01	6.74e+01	1.80e+02	1.21e-01	1.68e+01	1.28e+00	1.06e-01	1.02e+02	5.55e-02	2.46e-03	4.68e-01	2.80e+01	1.48e+01	2.36e+02	7.88e+01	3.29e-02	6.94e+00	4.82e-01	1.16e-02	1.71e-01	1.22e+00	1.11e-03	1.16e-01
[truncated: 39 more columns]
