# Supplementary material for: Tumoral expression of drug and xenobiotic metabolizing enzymes in breast cancer patients of different ethnicities with implications to personalized medicine
Source: Sci Rep. 2017 Jul 6;7:4747. doi: 10.1038/s41598-017-04250-2 (PMC5500564; doi:10.1038/s41598-017-04250-2)
Supplement: Supplementary file 3 — Differentially expressed genes [file 41598_2017_4250_MOESM3_ESM.txt]

AKR1C1	-1.78e+00	1.18e-08	AA_AS	all
CYP26B1	-1.43e+00	4.59e-08	AA_AS	all
DHDH	-1.45e+00	9.17e-07	AA_AS	all
ALDH3A1	-1.62e+00	2.15e-06	AA_AS	all
GSTM2	-1.23e+00	2.20e-05	AA_AS	all
FMO2	-1.28e+00	1.06e-04	AA_AS	all
GSTT2	-1.05e+00	1.07e-04	AA_AS	all
CYP8B1	-1.28e+00	4.65e-04	AA_AS	all
ADH1B	-1.46e+00	5.89e-04	AA_AS	all
UGT2B11	1.57e+00	9.26e-04	AA_AS	all
ADH1A	-1.34e+00	2.14e-03	AA_AS	all
CYP2A6	-1.41e+00	2.66e-03	AA_AS	all
CYP2W1	-1.29e+00	3.66e-03	AA_AS	all
CYP2A7	1.39e+00	4.05e-03	AA_AS	all
CYP2C18	-1.12e+00	1.51e-02	AA_AS	all
GSTM1	-1.00e+00	1.98e-02	AA_AS	all
UGT2B28	1.13e+00	2.11e-02	AA_AS	all
CYP2A13	-1.02e+00	4.43e-02	AA_AS	all
CYP2A7	2.04e+00	3.67e-03	AA_AS	LA
CYP4F2	-1.72e+00	1.44e-02	AA_AS	LA
ADH1B	-1.58e+00	2.91e-02	AA_AS	LA
GSTM5	-1.35e+00	3.64e-02	AA_AS	LA
CYP4F8	2.41e+00	2.34e-02	AA_AS	TN
CYP26B1	-2.28e+00	2.57e-03	AA_AS	TN
FMO3	2.08e+00	3.53e-02	AA_AS	TN
DHDH	-1.69e+00	6.90e-07	AA_AS	es
CYP26B1	-1.47e+00	1.72e-06	AA_AS	es
CYP4F22	1.80e+00	8.53e-05	AA_AS	es
AKR1C1	-1.28e+00	5.71e-04	AA_AS	es
CYP8B1	-1.42e+00	6.36e-04	AA_AS	es
GSTM2	-1.12e+00	1.33e-03	AA_AS	es
ALDH3A1	-1.23e+00	1.45e-03	AA_AS	es
CYP2A6	-1.49e+00	5.07e-03	AA_AS	es
FMO2	-1.06e+00	7.68e-03	AA_AS	es
CYP2C18	-1.34e+00	8.49e-03	AA_AS	es
CYP1A1	-1.12e+00	1.66e-02	AA_AS	es
GSTA1	-1.21e+00	1.67e-02	AA_AS	es
CYP24A1	-1.11e+00	2.50e-02	AA_AS	es
CYP2W1	-1.16e+00	2.56e-02	AA_AS	es
CYP2A7	1.11e+00	4.22e-02	AA_AS	es
CYP2A13	-1.09e+00	4.88e-02	AA_AS	es
UGT2B28	2.48e+00	2.24e-03	AA_AS	ls
CYP11A1	-1.47e+00	1.42e-02	AA_AS	ls
CYP4F30P	-1.62e+00	4.50e-08	CA_AA	all
UGT2B11	-1.62e+00	1.20e-07	CA_AA	all
CYP2A7	-1.56e+00	4.02e-07	CA_AA	all
DHDH	1.38e+00	2.57e-20	CA_AA	all
CYP4Z1	-1.36e+00	1.72e-07	CA_AA	all
UGT2B4	-1.23e+00	1.08e-04	CA_AA	all
ALDH3A1	-1.08e+00	5.20e-06	CA_AA	all
CYP2A6	-1.07e+00	3.64e-04	CA_AA	all
ADH1A	-1.05e+00	8.96e-06	CA_AA	all
CYP2A7	-1.45e+00	3.77e-04	CA_AA	LA
CYP4F12	1.42e+00	4.45e-05	CA_AA	LA
UGT2B11	-1.23e+00	2.77e-03	CA_AA	LA
UGT2B28	-1.21e+00	3.09e-03	CA_AA	LA
UGT2B4	-1.14e+00	5.57e-03	CA_AA	LA
CYP4Z1	-1.14e+00	4.26e-03	CA_AA	LA
CYP24A1	-1.06e+00	7.68e-03	CA_AA	LA
DHDH	1.03e+00	2.01e-04	CA_AA	LA
CYP4F30P	-1.02e+00	1.40e-02	CA_AA	LA
UGT2B10	-1.01e+00	1.54e-02	CA_AA	LA
GSTT2	1.00e+00	5.48e-04	CA_AA	LA
GSTT2	1.67e+00	4.90e-02	CA_AA	LB
GSTM2	4.03e+00	1.30e-03	CA_AA	H2
GSTM1	4.02e+00	1.25e-02	CA_AA	H2
AOX1	3.01e+00	2.85e-02	CA_AA	H2
HSD11B1	2.96e+00	3.21e-02	CA_AA	H2
CYP1B1	-1.22e+00	1.38e-02	CA_AA	TN
DHDH	1.04e+00	2.71e-02	CA_AA	TN
CYP2A7	-1.77e+00	7.83e-08	CA_AA	es
CYP4F30P	-1.64e+00	4.86e-07	CA_AA	es
CYP2A6	-1.61e+00	5.45e-07	CA_AA	es
DHDH	1.47e+00	8.87e-19	CA_AA	es
UGT2B11	-1.45e+00	1.30e-05	CA_AA	es
ALDH3A1	-1.40e+00	1.06e-07	CA_AA	es
CYP4Z1	-1.33e+00	4.45e-06	CA_AA	es
ADH1A	-1.17e+00	8.28e-06	CA_AA	es
CYP2A6	-1.73e+00	4.49e-04	CA_AA	ls
FMO5	-1.48e+00	9.69e-06	CA_AA	ls
UGT1A6	1.38e+00	6.64e-03	CA_AA	ls
CYP27C1	1.33e+00	3.77e-04	CA_AA	ls
UGT2B4	-1.27e+00	1.12e-02	CA_AA	ls
CYP2B6	-1.25e+00	6.27e-03	CA_AA	ls
GSTA1	1.17e+00	1.82e-02	CA_AA	ls
CYP2C18	1.06e+00	3.65e-02	CA_AA	ls
DHDH	1.01e+00	5.96e-03	CA_AA	ls
CYP3A5	1.47e+00	1.01e-10	CA_AS	all
AKR1C1	-1.48e+00	8.39e-08	CA_AS	all
FMO2	-1.17e+00	2.30e-06	CA_AS	all
CYP2A6	-1.56e+00	6.56e-06	CA_AS	all
GSTM5	-1.23e+00	6.82e-06	CA_AS	all
ADH1A	-1.34e+00	3.65e-05	CA_AS	all
CYP24A1	-1.35e+00	4.93e-05	CA_AS	all
ADH1B	-1.19e+00	2.76e-04	CA_AS	all
CYP8B1	-1.08e+00	3.52e-04	CA_AS	all
ADH1A	-2.03e+00	1.94e-05	CA_AS	LA
ADH1B	-2.00e+00	2.95e-05	CA_AS	LA
AKR1C1	-1.65e+00	1.33e-04	CA_AS	LA
FMO2	-1.37e+00	4.71e-04	CA_AS	LA
GSTM5	-1.32e+00	3.71e-03	CA_AS	LA
CYP8B1	-1.36e+00	5.34e-03	CA_AS	LA
CYP24A1	-1.42e+00	7.01e-03	CA_AS	LA
ADH1C	-1.20e+00	2.00e-02	CA_AS	LA
CYP2A6	-1.13e+00	4.28e-02	CA_AS	LA
ADH1B	-1.72e+00	5.62e-07	CA_AS	es
FMO2	-1.32e+00	5.43e-06	CA_AS	es
AKR1C1	-1.29e+00	3.57e-05	CA_AS	es
CYP8B1	-1.21e+00	2.32e-04	CA_AS	es
ADH1A	-1.29e+00	4.87e-04	CA_AS	es
GSTM5	-1.11e+00	4.87e-04	CA_AS	es
CYP24A1	-1.21e+00	1.47e-03	CA_AS	es
CYP1A1	-1.11e+00	2.88e-03	CA_AS	es
CYP4F22	1.02e+00	5.78e-03	CA_AS	es
FMO4	1.04e+00	5.18e-03	CA_AS	ls
